# Supplementary material for: Experimental Investigation into the Design, Optimization, Toxicity, and Anti-Viral Efficacy of Proliposomes Loaded with Ivermectin Against Infectious Bronchitis Virus Using an Embryonated Chicken Egg Model
Source: Pharmaceutics. 2025 Jan 25;17(2):165. doi: 10.3390/pharmaceutics17020165 (PMC11859826; doi:10.3390/pharmaceutics17020165)
Supplement: Supplementary file 1 [file pharmaceutics-17-00165-s001.zip]

Archive with 1 entries (1 files):
- pharmaceutics-3357462-supplementary.pdf
